# Supplementary material for: Combined Traction Force–Atomic Force Microscopy Measurements of Neuronal Cells
Source: Biomimetics (Basel). 2022 Oct 8;7(4):157. doi: 10.3390/biomimetics7040157 (PMC9624305; doi:10.3390/biomimetics7040157)
Supplement: Supplementary file 1 [file biomimetics-07-00157-s001.zip]

Archive with 1 entries (1 files):
- biomimetics-1925693-supplementary.pdf
